# Supplementary material for: Dysregulation of Amino Acid, Lipid, and Acylpyruvate Metabolism in Idiopathic Intracranial Hypertension: A Non-targeted Case Control and Longitudinal Metabolomic Study
Source: J Proteome Res. 2022 Dec 19;22(4):1127–37. doi: 10.1021/acs.jproteome.2c00449 (PMC10088035; doi:10.1021/acs.jproteome.2c00449)
Supplement: Supplementary file 3 — pr2c00449_si_003.xlsx [file pr2c00449_si_003.xlsx]

## Sheet: SF2_CSF
SUPPLEMENTARY FILE 2 - Comparison of CSF collected from IIH patients and matched controls at baseline
Fold change (control/IIH)	p-value (FDR-corrected)	Idx	m/z	Retention time (s)	Metabolite annotation	Metabolite class	Annotation type	MSI annotation reporting level
2.7317	0.036501	M115T44	115.003	43.8302	Formylpyruvate	Other class	MS1	3
8.2479	0.036501	M253T44	252.996	43.829	Maleylpyruvate||Fumarylpyruvate	Other class	MS1	3

## Sheet: SF3_Serum
SUPPLEMENTARY FILE 3 - Comparison of serum collected from IIH patients and matched controls at baseline
Fold change (IIH/control)	p-value (FDR-corrected)	Idx	m/z	Retention time (s)	Metabolite annotation	Metabolite class	Annotation type	MSI annotation reporting level
0.63015	0.018591	M332T231	332.185	231.376	Decatrienoylcarnitine	Acyl carnitine	MS1 + RT	2
0.13825	2.92e-05	M296T426	296.208	426.29	Hydroxyvalerylcarnitine	Acyl carnitine	MS1 + RT	2
2.3096	0.021181	M204T485	204.142	485.498	(S1)-Methoxy-3-heptanethiol||Valero-1,5-lactam	Mixed class	MS1	3
0.23128	5.8e-05	M444T258	444.337	257.586	13'-Carboxy-alpha-tocopherol||1alpha-hydroxy-2beta-(2-hydroxyethoxy)vitamin D3||(20S)-1alpha,25-dihydroxy-20-methoxy-24a-homovitamin D3||1alpha,25-dihydroxy-24a,24b,24c-trihomo-22-oxavitamin D3 ||1alpha,25-dihydroxy-26,27-dimethyl-24a-homo-22-oxavitamin D3||1alpha,25-dihydroxy-20,26,27-trimethyl-23-oxavitamin D3||1alpha,25-dihydroxy-26,27-dimethyl-24a-homo-22-oxa-20-epivitamin D3||1alpha,25-dihyd…	Mixed class	MS1	3
0.39307	0.02243	M457T329	457.285	328.756	1alpha-hydroxy-24-(dimethylphosphoryl)-25,26,27-trinorvitamin D3||8'-apo-beta-Carotenol	Mixed class	MS1	3
0.20746	9.73e-05	M190T533	190.036	532.583	2-Oxoglutaramate||4-Oxoglutaramate||2-Oxosuccinamate||Iminoaspartic acid	Mixed class	MS1	3
5.1987	0.046032	M179T75	179.038	74.7444	5-Methylquinoxaline||2-Aminoquinoline||Methyl 3-mercaptobutanoate||5-Methylthioribose||3-methyl-thiopropionic acid	Mixed class	MS1	3
2.4517	0.036807	M198T530	198.124	529.534	5,6,7,8-Tetrahydroquinoxaline||3-Hydroxykynurenamine||5-Hydroxykynurenamine||4-Aminophenylalanine||Histidine trimethylbetaine	Mixed class	MS1	3
2.8297	0.034694	M149T362	149.128	361.76	Cadaverine||N-Methylputrescine||3,3,5-triiodo-L-thyronine-beta-D-glucuronoside	Mixed class	MS1	3
39.743	4.95e-05	M443T257	443.317	256.586	delta-Tocotrienol||25-hydroxy-16,17,23,24-tetradehydrovitamin D3||(23Z)-25-hydroxy-16,17,23,24-tetradehydrovitamin D3||25-hydroxy-23,23,24,24-tetradehydrovitamin D3	Mixed class	MS1	3
0.2486	4.4e-05	M195T437	195.038	436.865	Imidazole-4-acetate||Hydantoin-5-propionic acid	Mixed class	MS1	3
0.23459	0.032172	M320T228	320.185	228.202	N-(3-Oxododecanoyl)homoserine lactone||N-3-Oxo-dodecanoyl-L-homoserine lactone||Dinor-7-NO2-CLA||Dinor-10-NO2-CLA||6-Hydroxy-3-oxotetradecenoic acid	Mixed class	MS1	3
0.37081	0.042526	M245T46	245.169	45.6245	9-Methylthiononanaldoxime	Other class	MS1	3
0.35641	0.017314	M516T238	516.248	237.579	Dihydrogeranylgeranyl diphosphate	Other class	MS1	3
0.70783	0.027805	M89T121	89.0244	121.34	Lactate	Other class	MS1	3
0.51879	0.042526	M356T259	356.119	259.274	N-Acetylneuraminate||O-Acetylneuraminic acid	Other class	MS1	3
3.0062	4.59e-05	M388T284	388.234	283.901	Dihydroxy-octadecatrienoic acid||Dinor-PGE2||Dinor-PGD2	Oxidised fatty acid	MS1	3
0.34212	0.045087	M397T187	397.292	186.564	Hydroxyicosanoic acid	Oxidised fatty acid	MS1	3
1.7253	0.027805	M329T33	329.233	32.5573	Oxohexadecanoic acid||hydroxy-hexadecenoic acid||Trihydroxy-octadecenoic acid	Oxidised fatty acid	MS1	3
0.59265	0.034694	M528T44	528.376	44.0222	Sphingosine-1-phosphocholine	Sphingolipid metabolism	MS1	3
0.16061	8.3e-05	M299T349	299.213	349.171	5alpha-Androstane	Sterol and steroid metabolism	MS1	3

## Sheet: SF4_Serum
SUPPLEMENTARY FILE 4 - Comparison of serum collected from IIH patients and matched controls at baseline (not corrected for multiple testing)
Fold change (IIH/control)	p-value (not FDR-corrected)	Idx	m/z	Retention time (s)	Metabolite annotation	Metabolite class	Annotation type	MSI annotation reporting level
2.4735	0.003573	M115T42_2	115.004	42.0583	Formylpyruvate	Acylpyruvate	MS1	3
1.3974	0.0082763	M439T218	439.073	217.552	Pantetheine 4'-phosphate	Pantethine metabolism	MS1	3
1.3241	0.015855	M587T260	587.276	260.206	Pantethine	Pantethine metabolism	MS1	3
1.2603	0.011536	M288T383	288.105	383.278	Pantothenic acid	Pantethine metabolism	MS1	3
0.74069	0.011762	M440T260	440.179	259.995	Riboflavin	Riboflavin metabolism	MS1	3
1.3078	0.041549	M459T32_1	459.071	31.6389	Riboflavin cyclic-4',5'-phosphate	Riboflavin metabolism	MS1	3
0.67686	0.036523	M369T56	369.08	55.9307	Riboflavin reduced	Riboflavin metabolism	MS1	3
1.47	0.010811	M456T236	456.405	235.55	Arachidyl carnitine	Acyl carnitine	MS1 + RT	2
1.2558	0.039218	M346T285	346.144	284.86	decatrienoylcarnitine	Acyl carnitine	MS1 + RT	2
1.2591	0.034632	M345T285	345.14	284.854	Isobutyrylcarnitine	Acyl carnitine	MS1 + RT	2
1.1973	0.045313	M428T242	428.374	242.05	Stearoylcarnitine	Acyl carnitine	MS1 + RT	2
0.75666	0.035504	M541T317_2	541.333	317.41	Taurochenodeoxycholic acid 7-sulfate||Taurochenodeoxycholate-3-sulfate	Bile acids	MS1	3
0.83764	0.032267	M592T318_2	592.469	318.222	Cer(d34:1(OH))	Ceramide	MS1	3
0.90553	0.028311	M795T362	794.614	362.08	GlcCer(d38:1(OH))||SM(d36:1)	Ceramide	MS1	3
0.89352	0.015276	M799T362	798.611	362.102	GlcCer(d38:3)	Ceramide	MS1	3
0.80399	0.022266	M722T281_2	721.593	280.659	DG(38:0)	Diacylglyceride	MS1	3
0.83912	0.029986	M720T280	719.578	279.741	DG(38:1)	Diacylglyceride	MS1	3
0.7683	0.024431	M723T281_2	722.596	280.786	DG(38:4)	Diacylglyceride	MS1	3
0.87233	0.010525	M804T355	803.651	355.33	DG(43:0)	Diacylglyceride	MS1	3
0.78793	0.033201	M826T271	825.656	270.529	DG(46:4)	Diacylglyceride	MS1	3
0.86525	0.046957	M824T270	823.639	270.321	DG(46:5)	Diacylglyceride	MS1	3
0.76564	0.0019127	M154T509_2	154.112	508.915	Decanoic acid	Fatty acid	MS1	3
0.81724	0.02519	M309T509	309.132	508.709	dodecadienoic acid	Fatty acid	MS1	3
0.73101	0.022425	M158T392	158.118	391.91	Hexanoic acid||Methylpentanoic acid	Fatty acid	MS1	3
1.2536	0.014074	M253T78	253.069	78.0947	Octadienoic acid	Fatty acid	MS1	3
0.72188	0.02538	M189T45_2	189.113	44.5865	Octanoic acid||Methyl heptanoate	Fatty acid	MS1	3
5.4228	0.030168	M399T99	399.345	98.6611	Tricosenoic acid||methylene-docosanoic acid||Tetracosanedioic acid	Fatty acid	MS1	3
0.89172	0.043118	M623T401_2	623.394	401.056	PA(27:0)||PA(26:0)	Glycerophospholipid	MS1	3
1.2157	0.039354	M705T311	705.397	311.108	PA(28:0)||PG(26:0)||PI(26:1)	Glycerophospholipid	MS1	3
1.6821	0.024681	M650T285	650.475	285.32	PA(31:1)||PE(29:0)||PC(26:0)	Glycerophospholipid	MS1	3
0.84023	0.0067185	M801T275_1	800.613	275.361	PA(42:3)||PC(37:2)||PE(40:2)	Glycerophospholipid	MS1	3
0.8423	0.027203	M850T269	849.656	269.472	PA(43:0)	Glycerophospholipid	MS1	3
0.89679	0.017282	M797T362	796.613	362.115	PA(44:2)	Glycerophospholipid	MS1	3
1.4569	0.034188	M737T45	737.449	44.8884	PA(O-32:0)	Glycerophospholipid	MS1	3
0.83696	0.037591	M743T230	742.537	229.644	PC(31:0)||PE(34:0)||PA(38:4)	Glycerophospholipid	MS1	3
0.73079	0.046124	M755T224	754.537	224.289	PC(32:1)||PE(35:1)||PA(39:5)	Glycerophospholipid	MS1	3
0.83334	0.01881	M767T275	766.538	275.037	PC(33:2)||PE(36:2)||PA(38:4)||PC(35:5)||PE(38:5)	Glycerophospholipid	MS1	3
0.8486	0.015227	M773T277	772.584	277.118	PC(35:2)	Glycerophospholipid	MS1	3
0.8872	0.0016191	M885T355	884.613	355.047	PC(42:5)||PC(37:0)||PE(40:0)	Glycerophospholipid	MS1	3
0.80543	0.02153	M721T281_2	720.589	280.625	PC(O-32:0)	Glycerophospholipid	MS1	3
0.82987	0.030369	M875T268	874.668	268.227	PC(O-42:4)||PC(44:5)	Glycerophospholipid	MS1	3
0.78273	0.018071	M905T268	904.714	268.293	PC(O-44:3)	Glycerophospholipid	MS1	3
0.70403	0.023584	M947T255	946.69	254.572	PC(O-44:4)	Glycerophospholipid	MS1	3
0.81131	0.030143	M903T267	902.698	267.246	PC(O-44:4)||PC(46:5)	Glycerophospholipid	MS1	3
0.91717	0.021017	M801T355_1	800.651	355.045	PC(P-38:0)||PC(O-38:1)	Glycerophospholipid	MS1	3
0.76291	0.015987	M853T269	852.681	269.198	PC(P-40:0)||PC(O-40:1)||PC(42:2)	Glycerophospholipid	MS1	3
0.81555	0.020025	M851T269	850.669	269.323	PC(P-40:1)||PC(O-40:2)||PC(42:3)	Glycerophospholipid	MS1	3
0.82852	0.013673	M849T269	848.652	269.468	PC(P-40:2)||PC(42:4)	Glycerophospholipid	MS1	3
0.79983	0.027246	M879T268	878.699	268.408	PC(P-42:1)||PC(44:3)	Glycerophospholipid	MS1	3
0.80264	0.011961	M877T269	876.684	268.674	PC(P-42:2)||PC(44:4)	Glycerophospholipid	MS1	3
0.80393	0.043349	M921T256	920.676	256.15	PC(P-42:2)||PC(O-42:3)	Glycerophospholipid	MS1	3
0.75695	0.047233	M765T212	764.557	212.196	PE-Cer(d36:3(OH))||PC(P-34:2)||PC(O-34:3)	Glycerophospholipid	MS1	3
0.80821	0.040867	M825T271	824.651	270.504	PE-Cer(d40:1(OH))||PC(P-38:0)||PC(O-38:1)||PC(40:2)	Glycerophospholipid	MS1	3
0.82834	0.032886	M745T231	744.553	230.721	PE(18:0/18:2)	Glycerophospholipid	MS1 + MS/MS	2
0.80971	0.042812	M674T337_2	674.414	336.609	PE(28:0)||PC(25:0)	Glycerophospholipid	MS1	3
0.84651	0.04461	M688T330_2	688.434	330.185	PE(30:0)||PC(26:0)	Glycerophospholipid	MS1	3
0.84511	0.040222	M821T272	820.583	271.513	PE(40:3)||PA(42:5)	Glycerophospholipid	MS1	3
0.91671	0.015665	M887T355	886.611	355.048	PE(44:4)||PC(41:4)	Glycerophospholipid	MS1	3
0.81212	0.025236	M866T272	865.621	271.995	PG(39:1)||PI(O-37:1)||PI-Cer(t4:0)	Glycerophospholipid	MS1	3
0.91407	0.04349	M796T222	795.571	221.988	PG(O-35:1)||PG(P-35:0)	Glycerophospholipid	MS1	3
0.80831	0.034437	M794T273	793.556	273.472	PG(O-35:2)||PG(P-35:1||PI(34:0)||PI(36:3)	Glycerophospholipid	MS1	3
0.85753	0.0070149	M796T362	795.615	361.846	PG(O-36:1)||PG(P-36:0)	Glycerophospholipid	MS1	3
0.83623	0.033709	M822T272	821.587	271.504	PG(O-37:2)||PG(P-37:1)	Glycerophospholipid	MS1	3
0.827	0.038845	M777T277	776.605	276.981	PG(O-38:0)	Glycerophospholipid	MS1	3
0.72504	0.026859	M854T269_2	853.687	269.058	PG(O-40:0)	Glycerophospholipid	MS1	3
0.88043	0.019325	M880T362	879.576	361.869	PG(O-40:5)||PG(P-40:4)||PG(42:8)	Glycerophospholipid	MS1	3
0.91265	0.046177	M879T362	878.575	361.991	PI-Cer(d36:0)||PI(34:1)||PI(36:3)	Glycerophospholipid	MS1	3
0.93205	0.041256	M716T341	716.434	340.52	PI(24:0)	Glycerophospholipid	MS1	3
1.637	0.0059353	M716T254	716.433	254.372	PI(24:0)	Glycerophospholipid	MS1	3
0.88271	0.021032	M970T355	969.575	355.403	PI(41:6)	Glycerophospholipid	MS1	3
0.8739	0.036278	M882T362	881.575	362.016	PI(O-35:2)||PI(P-35:1)	Glycerophospholipid	MS1	3
0.81836	0.022487	M865T272	864.618	272.073	PI(O-38:0)	Glycerophospholipid	MS1	3
1.1944	0.042787	M720T56	720.433	56.2379	PI(P-28:0)	Glycerophospholipid	MS1	3
1.3536	0.0064818	M734T45	734.449	45.2438	PI(P-29:0)	Glycerophospholipid	MS1	3
0.90944	0.038275	M881T362	880.574	362.016	PS(41:7)	Glycerophospholipid	MS1	3
0.90779	0.027709	M973T355	972.572	355.301	PS(42:3)||PS(44:6)	Glycerophospholipid	MS1	3
0.84565	0.036641	M839T287_1	838.506	287.095	PS(42:9)	Glycerophospholipid	MS1	3
0.84472	0.0033194	M838T362	837.594	361.854	PS(O-36:2)||PS(P-36:1)	Glycerophospholipid	MS1	3
0.86735	0.036672	M775T277	774.598	276.988	PS(O-37:0)||DG(43:6)||PA(38:0)||PE(38:1)||PC(35:1)	Glycerophospholipid	MS1	3
0.85752	0.029975	M391T525	391.129	525.305	LysoPA(12:0)	Lysoglycerophospholipid	MS1	3
3.9251	7.4e-06	M414T40	414.296	40.1522	LysoPA(O-16:0)	Lysoglycerophospholipid	MS1	3
0.75907	0.044337	M607T329_2	607.372	328.747	LysoPC(20:4)	Lysoglycerophospholipid	MS1	3
0.75252	0.014892	M590T319_2	590.454	318.872	LysoPC(24:0)	Lysoglycerophospholipid	MS1	3
1.6211	0.0068646	M490T312	490.325	312.02	LysoPC(O-15:0)||LysoPE(O-18:0)	Lysoglycerophospholipid	MS1	3
2.6193	0.00046967	M512T37	512.333	36.9332	LysoPC(O-15:0)||LysoPE(O-18:0)	Lysoglycerophospholipid	MS1	3
0.71519	0.0013696	M536T321	536.408	321.129	LysoPC(P-20:0)	Lysoglycerophospholipid	MS1	3
1.4963	0.0044381	M482T330	482.266	330.386	LysoPE(20:5)	Lysoglycerophospholipid	MS1	3
0.5661	0.001669	M548T287	548.407	287.38	LysoPE(24:0)||LysoPC(21:0)	Lysoglycerophospholipid	MS1	3
0.80871	0.046341	M628T332	628.382	331.599	LysoPG(22:2)||LysoPS(22:0)||LysoPI(O-18:0)	Lysoglycerophospholipid	MS1	3
0.88282	0.043471	M632T313	632.318	312.904	LysoPS(22:4)||LysoPC(18:2)	Lysoglycerophospholipid	MS1	3

## Sheet: SF5_CSF
SUPPLEMENTARY FILE 5 - Correlation between annotated metabolite features and clinical parameter LP OP at baseline
p-value (not FDR corrected)	Spearman rank correlation coefficient	Idx	m/z	Retention time (s)	Metabolite annotation	Metabolite class	Annotation type	MSI annotation reporting level
0.0048078	-0.4536	M937T25	936.645	24.6496	(3-sulfo)Galbeta-Cer(d42:2)||PC(O-42:4)	Mixed class	MS1	3
0.00024261	-0.56838	M148T29	148.079	29.115	3-(Methylthio)-1-propanol||3-Mercapto-2-butanol||4-Mercapto-2-butanol	Other class	MS1	3
0.0068475	-0.40189	M283T254	283.029	253.501	5-(3',5'-Dihydroxyphenyl)-gamma-valerolactone-O-sulphate-O-methyl	Other class	MS1	3
0.0092873	-0.38784	M293T253_2	293.01	253.236	5-(Hydroxyphenyl)-gamma-valerolactone-O-sulphate	Other class	MS1	3
0.0028903	-0.47618	M81T254	81.0335	253.763	5-Hydroxy-4-pentenoic acid d-lactone||pentadienoic acid	Mixed class	MS1	3
0.0018843	-0.45562	M274T413	274.104	413.249	Asparaginyl-Proline||(5-L-Glutamyl)-L-glutamine||N-Succinyl-L-citrulline||Norophthalmic acid||N-gamma-Glutamylglutamine	Mixed class	MS1	3
0.0018708	-0.49436	M130T336	130.086	336.001	Butyric acid||Isobutyric acid||hexadienoic acid||Pipecolic acid||N4-Acetylaminobutanal||Lysine	Mixed class	MS1	3
0.005909	-0.444	M243T387	243.145	387.239	Butyrylcholine	Other class	MS1	3
0.0042981	-0.42229	M310T378	310.065	378.305	Cytidine||N-Acetylhistidine	Mixed class	MS1	3
0.00638	-0.40507	M215T254	215.033	254.026	Ferulate||Glucose	Mixed class	MS1	3
0.00015747	-0.58206	M260T389	260.124	388.814	gamma-L-Glutamyl-D-alanine||Glutamylalanine||Hydroxyprolyl-Serine||Hydroxyprolyl-Glutamine||Hydroxyprolyl-Gamma-glutamate	Mixed class	MS1	3
0.0076925	-0.3966	M293T245	293.049	245.355	Glucose	Other class	MS1	3
0.00067015	-0.53367	M282T389	282.106	389.079	Glutaminylhydroxyproline||Hydroxyprolyl-Gamma-glutamate	Peptide	MS1	3
0.0050106	0.45169	M114T33	114.091	33.3187	Leucine||Aminohexanoate||Isoleucine||N-Acetylputrescine	Mixed class	MS1	3
0.0036998	-0.46541	M173T30	173.117	29.6404	Octadienol||Oxo-nonanoic acid||hydroxy-nonenoic acid	Oxidised fatty acids	MS1	3
0.0031794	-0.43486	M119T254	119.035	254.025	Propionic acid||Acetic acid||4-Deoxyerythronic acid||4-Deoxythreonic acid	Mixed class	MS1	3
0.0006125	-0.5369	M233T283	233.113	282.927	Pyridoxine||Noradrenaline||Norepinephrine||Hydroxydopamine||Succinylproline||N2-Succinyl-L-ornithine||N6-Acetyl-LL-2,6-diaminoheptanedioate	Mixed class	MS1	3
0.0079415	0.42975	M162T267	162.058	267.163	S-Allyl-L-cysteine	Other class	MS1	3
0.00099295	-0.51916	M231T332	231.117	332.06	S-Prenyl-L-cysteine||Valyl-Methionine	Mixed class	MS1	3

## Sheet: SF6_CSF
SUPPLEMENTARY FILE 6 - Correlation between annotated metabolite features and clinical parameter PMD worst eye at baseline
p-value (not FDR corrected)	Spearman rank correlation coefficient	Idx	m/z	Retention time (s)	Metabolite annotation	Metabolite class	Annotation type	MSI annotation reporting level
0.0086958	0.42525	M467T214	467.301	214.087	Homodeoxycholic acid	Bile acid	MS1	3
0.0083302	-0.39292	M718T310	717.694	309.729	CE(24:0)	Cholesterol ester	MS1	3
0.0030757	0.4735	M484T269_3	484.303	269.264	LysoPS(P-16:0)	Lysoglycerophospholipid	MS1	3
0.0029189	0.47576	M499T271_3	499.313	270.579	LysoPS(P-16:0)	Lysoglycerophospholipid	MS1	3
0.0012573	0.51014	M379T174	379.248	174.415	17alpha,20alpha-Dihydroxypregn-4-en-3-one||17alpha-Hydroxypregnenolone||21-Hydroxypregnenolone||16-alpha-Hydroxypregnenolone||11beta,17beta-Dihydroxy-6alpha,17-dimethylandrost-4-en-3-one||11alpha,17beta-Dihydroxy-2alpha,17-dimethylandrost-4-en-3-one||11alpha-Hydroxy-5beta-pregnane-3,20-dione||12alpha-Hydroxy-5beta-pregnane-3,20-dione||11beta,17beta-Dihydroxy-4,17-dimethylandrost-4-en-3-one||17bet…	Mixed class	MS1	3
0.0048997	-0.41668	M212T73	212.054	72.7335	2-Amino-3,7-dideoxy-D-threo-hept-6-ulosonic acid||1-Pyrrolidinecarboxaldehyde||4-Acetamidobutanoate||6-Amino-2-oxohexanoate||(S)-5-Amino-3-oxohexanoic acid||L-2-Aminoadipate 6-semialdehyde||2-Amino-5-oxohexanoate	Mixed class	MS1	3
0.0082907	-0.42762	M146T339	146.092	339.155	2-Methylimidazole||4-Methylimidazole||Diaminopropionic acid||Dihydrothymine||4-Guanidinobutanoate	Mixed class	MS1	3
0.0072784	-0.39913	M111T391	111.009	391.052	3-Furoic acid||2-Furoic acid||2,5-Dioxopentanoate||Itaconate||Mesaconate||Acetylpyruvate||Glutaconate||Methylmaleate||4,5-Dioxopentanoate||Glutaconic acid||Citraconic acid||Oxoproline||Pyroglutamic acid||Pyrrolidonecarboxylic acid	Mixed class	MS1	3
0.005832	-0.40906	M126T72	126.056	72.4678	4-Amino-1-piperidinecarboxylic acid||Adipamide||1-Piperideine-2-carboxylic acid||4-Acetamidobutanoate||6-Amino-2-oxohexanoate||5-Amino-3-oxohexanoic acid||L-2-Aminoadipate 6-semialdehyde||2-Amino-5-oxohexanoate	Mixed class	MS1	3
0.0053655	-0.41273	M239T450	239.039	449.771	5-Amino-4-imidazolecarboxyamide||2,4-Diamino-6-hydroxypyrimidine||5-Aminoimidazole-4-carboxamide	Mixed class	MS1	3
0.0031906	-0.43472	M165T52	165.055	52.4997	Adrenaline||L-Normetanephrine||Oxidized-adrenal-ferredoxin	Mixed class	MS1	3
0.00608	-0.40722	M182T52	182.046	52.2392	Anthranilate||4-Aminobenzoate||N-Methylnicotinate||Picolinic acid||Nicotinic acid||Pyridoxic acid	Mixed class	MS1	3
0.00046836	-0.50527	M230T33	230.012	33.0567	Benzeneacetamide-4-O-sulphate||Norepinephrine sulfate	Mixed class	MS1	3
0.008522	-0.39187	M129T391_2	129.019	391.177	Glutamate||O-Acetyl-L-serine||L-threo-3-Methylaspartate||Aminopentanedioate||4-Hydroxyglutamate semialdehyde||2-Oxo-4-hydroxy-5-aminovalerate||N-Methyl-D-aspartic acid|Propynoic acid||Dioxopentanoate||Itaconate||Mesaconate||Acetylpyruvate||Methylmaleate||4,5-Dioxopentanoate||Glutaconic acid||Citraconic acid||2-hydroxyglutaric acid	Mixed class	MS1	3
0.0018249	-0.45685	M128T391_1	128.035	390.917	Glutamate||O-Acetyl-L-serine||L-threo-3-Methylaspartate||N-(Carboxymethyl)-D-alanine||Aminopentanedioate||4-Hydroxyglutamate semialdehyde||2-Oxo-4-hydroxy-5-aminovalerate||N-Methyl-D-aspartic acid||Glutamine||Oxoproline||1-Pyrroline-4-hydroxy-2-carboxylate||Pyroglutamic acid	Mixed class	MS1	3
0.00095254	-0.48088	M135T450	135.03	449.507	Lactate||Erythronic acid||Threonic acid	Mixed class	MS1	3
0.0029515	0.47528	M456T63	456.251	63.0088	LysoPE(18:4)||Anandamide (22:6)||Methyl (9Z)-6'-oxo-6,5'-diapo-6-carotenoate	Mixed class	MS1	3
0.0076703	-0.39673	M147T391_2	147.066	390.917	Pentanoate||3-Methylbutanoic acid||Isovaleric acid||Valeric acid||2,3-Dihydroxy-3-methylpentanoic acid	Mixed class	MS1	3
0.0097925	-0.41928	M152T30	152.07	30.4291	Pyridoxine||Noradrenaline||Norepinephrine||6-Hydroxydopamine||5-Hydroxydopamine||Phenylglycine||Pyridoxamine	Mixed class	MS1	3
0.0014356	-0.46592	M209T391	209.03	390.917	Tartaric acid||Dihydroxybutanedioic acid||3-carboxy-2,3-dihydroxypropanoate||Glucarate||Galactarate	Mixed class	MS1	3
0.0089681	-0.42371	M188T396	188.035	395.644	Xanthurenic acid||6-Hydroxykynurenic acid||4,6-Dihydroxy-2-quinolinecarboxylic acid||Xanthurenic acid||S-Acetylthioethanolamine||Methionine S-oxide	Mixed class	MS1	3
0.0046193	-0.41921	M146T391_2	146.065	390.918	5-Methylthiopentanaldoxime	Only class	MS1	3
0.0076606	-0.39679	M225T155	225.044	155.496	5-Methylthioribose	Only class	MS1	3
0.0015022	-0.50316	M111T39	111.055	38.5736	5,6-Dihydrothymine	Only class	MS1	3
0.0060782	-0.40723	M191T391_1	191.019	391.178	Citrate	Only class	MS1 + MS/MS	2
0.0032348	-0.43415	M293T369	293.049	369.108	Glucose	Only class	MS1	3
0.0053655	-0.41273	M145T391	145.062	390.918	Glutamine	Only class	MS1 + MS/MS	2
0.0032403	-0.43408	M127T391	127.051	390.917	Glutamine	Only class	MS1 + MS/MS	2
0.0057122	-0.40998	M294T369	294.052	369.109	Glycerophosphocholine	Only class	MS1	3
0.006756	0.43761	M460T225	460.293	225.125	N-stearoyl histidine	Only class	MS1	3
0.0011935	-0.51215	M326T49	326.125	49.3475	p-Cresol glucuronide	Only class	MS1	3
0.0064503	-0.43983	M189T396	189.038	395.645	Purine||7-Methylxanthine||3-Methylxanthine||1-Methylxanthine|||9-Methylxanthine	Only class	MS1	3
0.0091478	-0.38855	M139T390	138.97	390.39	Sulfoacetate	Only class	MS1	3
0.0052879	0.4492	M349T160_2	349.224	160.488	Hydroxyhexadecanedioic acid	Oxidised fatty acid	MS1	3
0.0014762	-0.50385	M356T179	356.167	178.617	Histidinyl-Histidine	Peptide	MS1	3
0.00052622	-0.50139	M263T392	263.088	392.492	L-Alanyl-L-glutamate||Glutamylalanine||Serinyl-Hydroxyproline	Peptide	MS1	3
0.0016878	-0.49852	M325T49	325.128	49.3468	Phenylalanyl-Histidine	Peptide	MS1	3
0.0016337	0.49982	M423T197	423.274	197.273	3-Acetyl-5alpha-androstane-3beta,17beta-diol 3-acetate||5alpha-Androstane-3beta,17beta-diol diacetate||3alpha,7beta,12alpha-Trihydroxy-6-oxo-5alpha-cholan-24-oic Acid||3alpha,6alpha,12alpha-Trihydroxy-7-oxo-5beta-cholan-24-oic Acid||3alpha,7alpha,12beta-Trihydroxy-11-oxo-5beta-cholan-24-oic Acid||2beta,7alpha,12alpha-Trihydroxy-3-oxo-5beta-cholan-24-oic Acid||3alpha,7alpha,11alpha-Trihydroxy-12-o…	Sterol and steroid metabolism	MS1	3
0.0079386	0.42977	M490T221_2	490.317	221.315	(23S)-1alpha-hydroxy-25,27-didehydrovitamin D3 26,23-lactone||(23R)-1alpha-hydroxy-25,27-didehydrovitamin D3 26,23-lactone	Vitamin D metabolism	MS1	3
0.0057751	0.44508	M482T231	482.306	231.428	1alpha,25-dihydroxy-3-deoxy-3-thiavitamin D3||1beta,25-dihydroxy-3-deoxy-3-thiavitamin D3||(5Z)-1,25-dihydroxy-3-thiavitamin D3	Vitamin D metabolism	MS1	3
0.0093792	0.42146	M421T177	421.259	177.173	Calcitroic acid	Vitamin D metabolism	MS1	3

## Sheet: SF7_CSF
SUPPLEMENTARY FILE 7 - Correlation between annotated metabolite features and clinical parameter papilloedema as measured by OCT at baseline
p-value (not FDR corrected)	Spearman rank correlation coefficient	m/z	Retention time (s)	Metabolite annotation	Metabolite class	Annotation type	MSI annotation reporting level
0.0093832	0.42144	751.571	229.329	SM(d36:2)||PE-Cer(d39:2)	Ceramides	MS1	3
0.0077295	0.39638	806.585	202.79	PC(P-36:1)||PC(O-36:2)	Glycerophospholipid	MS1	3
0.0051677	0.45027	276.119	456.865	(1-Ribosylimidazole)-4-acetate||Ribothymidine||Imidazoleacetic acid riboside||3-Methyluridine||N-Succinyl-L-citrulline||Norophthalmic acid||N2-gamma-Glutamylglutamine	Mixed class	MS1	3
0.0039919	0.42541	146.046	355.447	2-Aminobut-2-enoate||2-Iminobutanoate||2-Iminopropanoate||Glutamate||O-Acetyl-L-serine	Mixed class	MS1	3
0.0071882	0.43462	101.071	386.975	2,4-Diaminobutanoate||3-Methylamino-L-alanine	Mixed class	MS1	3
0.0091177	0.42288	130.05	387.5	Glutamine	Mixed class	MS1 + RT + MS/MS	2
0.008593	0.42584	190.031	395.393	3-Methylthiopropanamine||5-Methyl-2-thiophenecarboxaldehyde	Mixed class	MS1	3
0.0078854	0.4301	139.112	28.0639	4-Hydroxynonenal||Nonenoic acid	Mixed class	MS1	3
0.0013942	0.50611	166.053	395.382	4-Methylthio-2-oxobutanoic acid||2-Oxo-4-methylthiobutanoic acid||Choline sulfate||S-Acetylthioethanolamine||L-Methionine S-oxide	Mixed class	MS1	3
0.0058337	-0.40905	202.033	62.7482	Alanine||beta-Alanine||Sarcosine||4-Hydroxy-L-threonine||2-Amino-3,4-dihydroxybutanoic acid	Mixed class	MS1	3
0.0039786	0.42556	129.019	391.177	Butynoate||4-Hydroxy-2-butenoic acid gamma-lactone||Glutamate||O-Acetyl-L-serine||L-threo-3-Methylaspartate||N-(Carboxymethyl)-D-alanine||3-Aminopentanedioate||4-Hydroxyglutamate semialdehyde||2-Oxo-4-hydroxy-5-aminovalerate||N-Methyl-D-aspartic acid||Itaconic acid||Citraconic acid||Glutaconic acid||Mesaconic acid||Methylmalate||2-Hydroxyglutaric acid	Mixed class	MS1	3
0.0081298	0.39405	165.04	391.18	Erythrose||Erythrulose||Threose||3,4-Dihydroxybutyric acid||2,4-Dihydroxybutanoic acid||4-Deoxyerythronic acid||4-Deoxythreonic acid||Glyceric acid	Mixed class	MS1	3
0.0068182	0.40209	167.044	391.179	Glutamine||3-Ureidoisobutyrate	Mixed class	MS1	3
0.0095346	0.42063	132.054	387.237	Imidazole||Mevalonate||Pantoate||2,3-Dihydroxy-3-methylpentanoate	Mixed class	MS1	3
0.0042618	0.45908	215.139	421.658	N-Methyltyramine||N-Methylphenylethanolamine||Hexanoylglycine||Isovalerylalanine||Isovalerylsarcosine||N-Acetylleucine||N-Acetylisoleucine||Dethiobiotin	Mixed class	MS1	3
0.0082907	0.42762	149.08	386.977	Pentanoate||3-Methylbutanoic acid||Mevalonate||Pantoate||2,3-Dihydroxy-3-methylpentanoate	Mixed class	MS1	3
0.003458	-0.43141	80.9745	261.907	Phosphite||Formate	Mixed class	MS1	3
0.0086134	0.42573	189.038	395.645	Purine||7-Methylxanthine||3-Methylxanthine||1-Methylxanthine||9-Methylxanthine	Mixed class	MS1	3
0.0046169	-0.45545	231.117	332.06	S-Prenyl-L-cysteine||2-(4-Methyl-5-thiazolyl)ethyl butanoate||Valyl-Methionine	Mixed class	MS1	3
0.0088206	0.42454	188.035	395.644	Xanthurenic acid||6-Hydroxykynurenic acid||Methionine sulfoxide	Mixed class	MS1	3
0.0078597	-0.43026	229.038	444.781	5-Methylquinoxaline||2-Aminoquinoline	Other class	MS1	3
0.0023339	0.48524	131.047	386.975	Benzyl alcohol||Anisole||Cresol	Other class	MS1	3
0.007807	-0.43059	319.161	457.39	N2-Fructopyranosylarginine	Other class	MS1	3
0.0075202	0.39763	229.083	412.724	Threoninyl-Glutamine||Threoninyl-Gamma-glutamate	Peptide	MS1	3
0.0075889	0.43198	262.103	463.435	Uridine||Pseudouridine||Aspartyl-Gamma-glutamate||Glutaminylaspartic acid	Peptide	MS1	3

## Sheet: SF8_CSF
SUPPLEMENTARY FILE 8 - Correlation between annotated metabolite features and clinical parameter headache frequency at baseline
p-value (not FDR corrected)	Spearman rank correlation coefficient	Idx	m/z	Retention time (s)	Metabolite annotation	Metabolite class	Annotation type	MSI annotation reporting level
0.0003529	-0.55602	M205T353	205.068	352.818	2-Methylerythritol ||3-Deoxy-D-arabinitol||2-Deoxy-D-ribitol||1-Deoxy-D-ribitol||Mannitol||D-Sorbitol||D-Iditol||L-Iditol||Galactitol||L-Glucitol	Mixed class	MS1	3
0.0011794	0.51261	M415T27_1	415.211	27.2761	Corticosterone||21-Hydroxy-5beta-pregnane-3,11,20-trione||11-Deoxycortisol||21-Deoxycortisol	Mixed class	MS1	3
0.003264	0.47092	M302T205	302.196	204.629	Geranyl acetoacetate||hydroxy-octenoylcarnitine	Mixed class	MS1	3
0.0099831	0.38442	M103T102	103.04	102.424	Hydroxybutanoic acid||Hydroxyisobutyrate||Erythritol||Threitol	Mixed class	MS1	3
0.0042383	-0.45933	M182T64	182.079	63.7976	Isovalerylglycine||Valerylglycine||N-Acetylvaline||3-Dehydrocarnitine||5-Acetamidovalerate||Methyl 5-(hydroxymethyl)pyrrolidine-3-carboxylate	Mixed class	MS1	3
0.0092184	-0.42233	M394T268	394.316	268.475	MG(16:0)	Monoacylglyceride	MS1	3
0.0087	0.42523	M241T29	241.107	29.1155	Asymmetric dimethylarginine||Symmetric dimethylarginine	Only class	MS1	3
0.0071706	-0.43474	M157T33	157.083	33.0558	Methylbutanol	Only class	MS1	3
0.0042582	0.42269	M230T33	230.012	33.0567	Norepinephrine sulfate	Only class	MS1	3
0.0080457	0.39453	M272T103	271.999	103.211	S-Cysteinosuccinic acid	Only class	MS1	3
1.6e-05	0.6456	M432T27	432.238	27.2867	Prostaglandin G2||6-Keto-prostaglandin E1||11-Dehydro-thromboxane B2||19-Hydroxy-PGE2||6,15-Diketo,13,14-dihydro-PGF1a||Prostaglandin G2||20-Hydroxy-PGE2||6-Ketoprostaglandin E1||11-Dehydro-thromboxane B2||Thromboxane B3||5(6)-Epoxy Prostaglandin E1||20-COOH-10,11-dihydro-LTB4||20-dihydroxyleukotriene B4	Oxidised fatty acids	MS1	3

## Sheet: SF9_CSF
SUPPLEMENTARY FILE 9 - Correlation between annotated metabolite features and clinical parameter headache severity at baseline
p-value (not FDR corrected)	Spearman rank correlation coefficient	Idx	m/z	Retention time (s)	Metabolite annotation	Metabolite class	Annotation type	MSI annotation reporting level
0.0049417	-0.45233	M153T124	153.058	123.704	3-(Methylthio)-1-propanol||3-Mercapto-2-butanol||4-Mercapto-2-butanol	Mixed class	MS1	3
0.0081523	-0.42846	M264T336	264.049	336.002	4-Maleylacetoacetate||4-Fumarylacetoacetate||2-Hydroxy-5-carboxymethylmuconate semialdehyde||7-Aminomethyl-7-carbaguanine	Mixed class	MS1	3
0.0084612	-0.42661	M212T332	212.114	332.324	Glucosamine||Caffeine	Mixed class	MS1	3
0.006622	-0.43858	M115T29	115.075	28.5889	hydroxybutanoate||Hydroxyhexanoic acid||Hydroxy-methylpentanoic acid||Isoleucine||Leucine	Mixed class	MS1	3
0.0023859	0.44641	M230T33	230.012	33.0567	Norepinephrine sulfate	Other class	MS1	3
0.0039578	-0.46241	M239T457	239.139	456.602	octadienoylglycine	Other class	MS1	3
0.0033428	-0.46988	M174T292	174.124	291.598	Ornithine||2,5-Diaminopentanoic acid	Mixed class	MS1	3
0.0027569	0.47821	M190T44	190.089	44.0912	S-Prenyl-L-cysteine	Other class	MS1	3
0.0071056	-0.43518	M100T220	100.076	220.396	Valine||5-Aminopentanoate||Betaine||5-Aminopentanamide	Mixed class	MS1	3

## Sheet: SF10_CSF
SUPPLEMENTARY FILE 10 - Correlation between annotated metabolite features and clinical parameter HIT-6 headache disability at baseline
p-value (not FDR corrected)	Spearman rank correlation coefficient	Idx	m/z	Retention time (s)	Metabolite annotation	Metabolite class	Annotation type	MSI annotation reporting level
0.0064795	0.43962	M258T214	258.17	213.562	Hydroxyhexanoycarnitine||Hexenoylcarnitine	Acyl carnitine	MS1	3
0.0082106	0.4281	M787T206	786.507	205.686	PE(38:6)||PE(40:9)	Glycerophospholipid	MS1	3
0.0023426	0.48508	M809T211	808.52	210.935	PI(33:0)	Glycerophospholipid	MS1	3
0.0026094	0.48054	M764T200_2	764.494	200.427	PI(O-31:1)||PI(P-31:0)	Glycerophospholipid	MS1	3
0.0081358	0.42856	M830T216_1	829.53	215.664	PS(P-36:5)	Glycerophospholipid	MS1	3
0.0091167	0.42289	M534T51	534.355	51.4479	LysoPA(22:1)||LysoPE(22:2)	Lysoglycerophospholipid	MS1	3
0.0062821	0.44109	M578T61	578.381	61.1699	LysoPC(O-18:0)	Lysoglycerophospholipid	MS1	3
0.002696	0.47916	M887T30	886.607	30.43	(3-sulfo)Galbeta-Cer(d40:1)||PI(O-40:3)||PI(P-40:2)	Mixed class	MS1	3
0.0029096	0.4759	M408T251	408.079	250.612	2-O-Galloyl-1,4-galactarolactone||3-O-Galloyl-1,4-galactarolactone||5-O-Galloyl-1,4-galactarolactone	Mixed class	MS1	3
0.0083057	0.39306	M278T277	278.054	276.884	4-Amino-2-methyl-5-(phosphooxymethyl)pyrimidine||5-Methyl-2'-deoxycytidine||5-Methyldeoxycytidine||3'-Amino-3'-deoxythimidine||N-Acetyl-L-histidine||Cytidine	Mixed class	MS1	3
0.0036039	-0.46657	M160T350_1	160.037	349.927	Anthranilate||4-Aminobenzoate||N-Methylnicotinate||2-Aminobenzoic acid||Trimethylamine N-oxide	Mixed class	MS1	3
0.0097526	-0.41948	M133T394	133.061	394.071	Asparagine||N-Carbamoylsarcosine||3-Ureidopropionate	Mixed class	MS1	3
0.0034678	0.46827	M274T80	274.274	80.3498	Hexadecanoic acid||C16 Sphinganine	Mixed class	MS1	3
0.0035816	0.46685	M532T37	532.376	36.9969	LysoPC(O-18:0)||3-hydroxy-2-methyl-3-phytyl-2,3-dihydro-1,4-naphthoquinone||1alpha,25-dihydroxy-(26,26)-(27,27)-diethanovitamin D3||(22E,24E)-1alpha,25-dihydroxy-26,27-dimethyl-22,23,24,24a-tetradehydro-24a,24b-dihomovitamin D3||1alpha,25-dihydroxy-26,27-dimethyl-22,22,23,23-tetradehydro-24a,24b-dihomovitamin D3||1alpha,25-dihydroxy-26,27-dimethyl-22,22,23,23-tetradehydro-24a,24b-dihomo-20-epivit…	Mixed class	MS1	3
0.00099634	-0.51904	M199T72	199.108	72.2048	Tiglylglycine||Tyrosine||L-threo-3-Phenylserine	Mixed class	MS1	3
0.0082754	-0.42771	M148T469	148.116	468.688	3-Methylcyclohexanethiol	Other class	MS1	3
0.001523	-0.50262	M225T352	225.034	352.031	3,4-Diethylthiophene	Other class	MS1	3
0.0083393	-0.42733	M217T157	217.014	157.072	4-Methylthio-2-oxobutanoic acid||2-Oxo-4-methylthiobutanoic acid	Other class	MS1	3
0.0066636	-0.43828	M348T277	348.004	277.409	6-Thioinosine-5'-monophosphate	Other class	MS1	3
0.0095206	0.4207	M432T27	432.238	27.2867	Prostaglandin G2||6-Keto-prostaglandin E1||11-Dehydro-thromboxane B2||19-Hydroxy-PGE2||6,15-Diketo,13,14-dihydro-PGF1a||Prostaglandin G2||20-Hydroxy-PGE2||6-Ketoprostaglandin E1||11-Dehydro-thromboxane B2||Thromboxane B3||5(6)-Epoxy Prostaglandin E1||20-COOH-10,11-dihydro-LTB4||20-dihydroxyleukotriene B4	Oxidised fatty acids	MS1	3
0.0027552	0.47823	M526T43	526.358	42.7778	(6R)-6-methylvitamin D3 6,19-sulfur dioxide adduct||1alpha,25-dihydroxy-24a,24b-didihomo-22-thia-20-epivitamin D3||1alpha,25-dihydroxy-24a,24b-dihomo-22-thiavitamin D3||1alpha,25-dihydroxy-26,27-dimethyl-22-thiavitamin D3||1alpha,25-dihydroxy-26,27-dimethyl-22-thia-20-epivitamin D3	Vitamin D metabolism	MS1	3

## Sheet: SF11_CSF
SUPPLEMENTARY FILE 11 - Pathway enrichment analysis for CSF metabolites which correlated with clinical parameter PMD worst eye at baseline
Pathway Name	Match Status	p-value (not FDR corrected)	Enriched metabolites (red)
Vitamin B6 metabolism	3 of 9	0.0047219	O-Phospho-4-hydroxy-L-threonine; Pyridoxine phosphate; Pyridoxamine phosphate; Pyridoxine; Pyridoxal phosphate; Pyridoxal; Pyridoxamine; 2-Oxo-3-hydroxy-4-phosphobutanoate; 4-Pyridoxate
Arginine and proline metabolism	5 of 38	0.017919	L-Arginine; N(omega)-Hydroxyarginine; Guanidinoacetate; Creatine; 4-Aminobutanoate; Agmatine; Putrescine; 4-Aminobutyraldehyde; S-Adenosylmethioninamine; S-Adenosyl-L-methionine; Spermidine; N-Acetylputrescine; N4-Acetylaminobutanal; Spermine; trans-3-Hydroxy-L-proline; D-Proline; (4R)-4-Hydroxy-2-oxoglutarate; L-erythro-4-Hydroxyglutamate; L-4-Hydroxyglutamate semialdehyde; L-1-Pyrroline-3-hydro…
Nitrogen metabolism	2 of 6	0.022617	CO2; Ammonia; L-Glutamate; HCO3-; Carbamoyl phosphate; L-Glutamine
D-Glutamine and D-glutamate metabolism	2 of 6	0.022617	D-Glutamate; L-Glutamate; D-Glutamine; L-Glutamine; 5-Oxo-D-proline; 2-Oxoglutarate

[truncated: 19 more sheets: SF12_Serum, SF13_Serum, SF14_Serum, S15_Serum, SF16_Serum, SF17_Serum, SF18_Serum, SF19_Serum, SF20_Serum, S21_Serum, SF22_Serum, SF23_Serum, SF24_CSF, SF25_CSF, SF26_Serum, SF27_CSF, SF28_Serum, SF29_Serum, SF30_Serum]
